# Supplementary material for: Nationwide Laboratory Surveillance of Progressive Multifocal Leukoencephalopathy in Japan: Fiscal Years 2011–2020
Source: Viruses. 2023 Apr 14;15(4):968. doi: 10.3390/v15040968 (PMC10144269; doi:10.3390/v15040968)
Supplement: Supplementary file 1 [file viruses-15-00968-s001.zip]

Archive with 2 entries (2 files):
- Supplementary_Figure_S1_Nakamichi_et_al.pdf
- Supplementary_Table_S1_Nakamichi_et_al.pdf
